# Supplementary material for: Behavioral Abnormalities Observed in Zfhx2-Deficient Mice
Source: PLoS One. 2012 Dec 31;7(12):e53114. doi: 10.1371/journal.pone.0053114 (PMC3534046; doi:10.1371/journal.pone.0053114)
Supplement: Table S1 — Results of comprehensive battery of behavioral tests. Values are shown as means ± SEM. F and p values are effects of genotype, except *. *; effects of stranger/empty or stranger/familiar. (XLS) [file pone.0053114.s007.xls]

## Sheet: Sheet1 (2)
Table S1. Results of comprehensive battery of behavioral tests
Test		Controls	Mutants	F	p	Graph
General health/neurological screen
	body weight (g)	30.13 ± 0.54	29.52 ± 0.53	0.657	0.4226	Fig. S1 A
	body temperature (ºC)	36.50 ± 0.11	36.68 ± 0.15	0.983	0.3278	Fig. S1 B
	grip strength (n)	0.92 ± 0.05	0.86 ± 0.03	1.085	0.3041	Fig. S1 C
	wire hang (latency to fall, s)	58.67 ± 1.04	59.32 ± 0.68	0.261	0.6126	Fig. S1 D
Light/dark transition
	latency to light (s)	51.05 ± 5.66	87.79 ± 8.12	14.015	0.0006	Fig. 3 C
	light distance (cm)	858.33 ± 40.67	744.60 ± 41.36	3.842	0.0575	Fig. 3 D
	dark distance (cm)	1424.47 ± 34.26	1276.00 ± 41.88	7.599	0.009	Fig. 3 D
	transition (times)	28.05 ± 1.59	24.42 ± 2.12	1.905	0.1757	Fig. 3 E
	stay time in light (s)	224.88 ± 10.00	222.68 ± 10.35	0.023	0.8798	Fig. 3 F
Open field
	total distance travelled (cm)	11582.05 ± 506.45	15754.58 ± 943.98	15.999	0.0003	Fig. 2 A
	stereotypic counts (times)	13837.81 ± 898.04	17582.63 ± 5001.77	6.737	0.0133	Fig. 2 C
	vertical activity (times)	1154.29 ± 98.61	1216.79 ± 96.77	0.203	0.6547	Fig. 2 D
	center time (s)	703.21 ± 87.23	1283.93 ± 145.27	12.275	0.0012	Fig. 2 E
Elevated plus maze
	number of total entry (times)	31.75 ± 1.72	34.39 ± 1.71	1.177	0.2852	Fig. S2 A
	entry into open arms (%)	19.18 ± 2.93	22.18 ± 4.50	0.323	0.5731	Fig. S2 B
	total distance travelled (cm)	1593.26 ± 65.93	1577.10 ± 53.19	0.035	0.8519	Fig. S2 C
	time on open arms (times)	6.89 ± 1.46	8.19 ± 2.22	0.25	0.6202	Fig. S2 D
Hot plate
	latency (s)	2.43 ± 0.22	2.23 ± 0.20	0.127	0.7232	Fig. S1 F
Social interaction (novel environment)
	duration of contacts (s)	269.00 ± 13.79	254.86 ± 10.43	0.646	0.4327	Fig. S3 A
	number or contacts (times)	113.90 ± 4.86	118.78 ± 5.83	0.419	0.5262	Fig. S3 B
	mean duration of contacts (s)	2.43 ± 0.22	2.23 ± 0.20	0.427	0.5224	Fig. S3 C
	distance travelled (cm)	5796.40 ± 154.28	5368.28 ± 189.43	3.123	0.0951	Fig. S3 D
Rotarod
	latency to fall (s)	186.53 ± 12.02	167.86 ± 10.01	1.391	0.2455	Fig. S1 E
Prepulse inhibition/startle response
	startle amplitude	1.42 ± 0.14	1.98 ± 0.19	6.095	0.0182	Fig. S2 H
	prepulse inhibition of 110-dB startle (%)	23.98 ± 5.30	15.16 ± 3.77	1.774	0.1908	Fig. S2 I
	prepulse inhibition of 120-dB startle (%)	11.85 ± 3.50	1.00 ± 3.40	4.917	0.0326	Fig. S2 I
Porsolt forced swim
	day1 immobility (%)	74.99 ± 1.08	81.13 ± 0.98	17.343	0.0002	Fig. 4 A
	day2 immobility (%)	87.89 ± 1.39	92.32 ± 0.93	6.739	0.0133	Fig. 4 A
	day1 distance travelled (cm)	849.10 ± 36.38	651.62 ± 25.97	18.797	0.0001	Fig. 4 B
	day2 distance travelled (cm)	561.44 ± 37.52	438.54 ± 30.31	6.322	0.0163	Fig. 4 B
Gait analysis
	front swing/stride duration	39.00 ± 0.49	40.98 ± 0.51	7.861	0.0079	Fig. S4 A
	front brake/stride duration	30.61 ± 0.75	26.61 ± 0.95	11.098	0.0019	Fig. S4 A
	front propel/stride duration	30.39 ± 0.91	32.40 ± 0.95	2.323	0.1358	Fig. S4 A
	front brake/stance duration	50.21 ± 1.32	45.08 ± 1.53	6.512	0.0149	Fig. S4 A
	front propel/stride duration	49.79 ± 1.32	54.92 ± 1.53	6.512	0.0149	Fig. S4 A
	front stance width	1.90 ± 0.04	1.89 ± 0.05	0.008	0.9281	Fig. S4 A
	front stride length	6.90 ± 0.09	6.87 ± 0.09	0.042	0.8389	Fig. S4 A
	front step angle	63.16 ± 1.42	60.17 ± 1.88	1.646	0.2073	Fig. S4 A
	front paw angle	10.89 ± 1.00	9.52 ± 0.84	0.458	0.5028	Fig. S4 A
	hind swing/stride duration	41.06 ± 0.64	43.19 ± 0.74	4.786	0.0349	Fig. S4 B
	hind brake/stride duration	14.46 ± 0.55	13.65 ± 0.61	0.994	0.3252	Fig. S4 B
	hind propel/stride duration	44.47 ± 0.61	43.17 ± 0.71	1.957	0.1699	Fig. S4 B
	hind brake/stance duration	24.43 ± 0.84	23.99 ± 0.96	0.119	0.7318	Fig. S4 B
	hind propel/stride duration	75.57 ± 0.84	76.01 ± 0.96	0.119	0.7318	Fig. S4 B
	hind stance width	2.59 ± 0.05	2.58 ± 0.06	0.024	0.8774	Fig. S4 B
	hind stride length	6.88 ± 0.10	6.81 ± 0.09	0.242	0.6258	Fig. S4 B
	hind step angle	57.84 ± 1.76	56.28 ± 2.21	0.312	0.58	Fig. S4 B
	hind paw angle	16.43 ± 0.40	16.05 ± 0.73	0.223	0.6397	Fig. S4 B
Barnes maze
	latency to 1st entry to target (s)	3.64 ± 0.27	3.89 ± 0.27	0.083	0.7751	Fig. 5 A
	error to 1st entry to target (times)	21.53 ± 2.27	22.47 ± 2.35	0.429	0.5162	Fig. 5 B
	time spent around target	47.81 ± 3.73	60.90 ± 5.51	4.003	0.0526	Fig. 5 C
Cued and contextual fear conditioning
	conditioning (freezing, %)	27.58 ± 1.85	26.23 ± 2.11	0.231	0.6336	Fig. S2 E
	context test (freezing, %)	38.33 ± 3.13	38.66 ± 3.58	0.005	0.9442	Fig. S2 F
	cued test, pretone period (freezing, %)	15.14 ± 2.47	17.37 ± 3.09	0.325	0.5719	Fig. S2 G
	cued test, with tone (freezing, %)	68.41 ± 3.24	70.73 ± 4.65	0.172	0.6805	Fig. S2 G
Tail suspension
	immobility (%)	18.84 ± 3.27	29.14 ± 2.90	5.453	0.0249	Fig. 4 C
24-hour home cage monitoring
	activity total	2055.96 ± 243.73	4154.94 ± 343.34	25.645	<0.0001	Fig. 2 A
	activity light period	1080.66 ± 229.33	2166.18 ± 236.59	10.828	0.0043	Fig. 2 A
	activity dark period	3009.95 ± 288.65	6145.75 ± 574.53	25.235	0.0001	Fig. 2 A
	number of particle total	1.33 ± 0.05	1.47 ± 0.10	1.608	0.2218	Fig. 2 B
	number of particle light	1.24 ± 0.05	1.39 ± 0.12	1.372	0.2576	Fig. 2 B
	number of particle dark	1.41 ± 0.06	1.54 ± 0.09	1.76	0.2022	Fig. 2 B
Social interaction (Crawly version)		Stranger side	Empty or Familiar side	F*	p*	Graph
Exp1 (Stranger vs Empty)
	number of entry around cage (controls)	21.14 ± 1.09	19.67 ± 1.35	0.929	0.3466	Fig. S3 E
	number of entry around cage (mutants)	140.42 ± 8.87	112.74 ± 8.10	0.132	0.7205	Fig. S3 E
	time spent around cage (s) (controls)	149.81 ± 8.08	100.86 ± 5.94	24.678	<0.0001	Fig. S3 F
	time spent around cage (s) (mutants)	140.42 ± 8.87	112.74 ± 8.10	4.187	0.0556	Fig. S3 F
Exp 2 (Stranger vs Familiar)
	number of entry around cage (controls)	16.37 ± 1.90	12.53 ± 2.13	0.324	0.5756	Fig. S3 G
	number of entry around cage (mutants)	17.48 ± 1.87	15.48 ± 2.22	2.486	0.1323	Fig. S3 G
	time spent around cage (s) (controls)	134.91 ± 12.73	106.71 ± 16.55	1.153	0.2958	Fig. S3 H
	time spent around cage (s) (mutants)	179.11 ± 22.60	97.32 ± 14.02	0.132	0.7205	Fig. S3 H
Values are shown as means ± SEM. F and p values are effects of genotype, except *. *; effects of stranger/empty or stranger/familiar.
